# Supplementary material for: A coral among stars: A new octocoral family (Anthozoa, Octocorallia, Malacalcyonacea) from seamounts in the tropical eastern Pacific
Source: Zookeys. 2026 Jun 30;1283:253–72. doi: 10.3897/zookeys.1283.191899 (PMC13342932; doi:10.3897/zookeys.1283.191899)
Supplement: XML Treatment for Laurinqueidae [file zookeys.1283.191899-treatment1.xml]

<!DOCTYPE tp:taxon-treatment
  PUBLIC "-//TaxonX//DTD Taxonomic Treatment Publishing DTD v0 20100105//EN" "tax-treatment-NSO.dtd">
<tp:taxon-treatment xmlns:tp="http://www.plazi.org/taxpub"><tp:treatment-meta><kwd-group><label>Taxon classification</label><kwd>
                <named-content content-type="kingdom">Animalia</named-content>
              </kwd><kwd>
                <named-content content-type="order">Malacalcyonacea</named-content>
              </kwd><kwd>
                <named-content content-type="family">Laurinqueidae</named-content>
              </kwd></kwd-group><mixed-citation publication-type="journal"><person-group><name><surname>Breedy</surname><given-names>Odalisca</given-names></name><name><surname>McFadden</surname><given-names>Catherine S.</given-names></name><name><surname>Murillo-Cruz</surname><given-names>Catalina</given-names></name><name><surname>Yánez-Suárez</surname><given-names>Ana-Belén</given-names></name><name><surname>Robert</surname><given-names>Katleen</given-names></name><name><surname>Quattrini</surname><given-names>Andrea M.</given-names></name></person-group><article-title>A coral among stars: A new octocoral family (<tp:taxon-name><tp:taxon-name-part taxon-name-part-type="class" reg="Anthozoa">Anthozoa</tp:taxon-name-part></tp:taxon-name>, <tp:taxon-name><tp:taxon-name-part taxon-name-part-type="class" reg="Octocorallia">Octocorallia</tp:taxon-name-part></tp:taxon-name>, <tp:taxon-name><tp:taxon-name-part taxon-name-part-type="order" reg="Malacalcyonacea">Malacalcyonacea</tp:taxon-name-part></tp:taxon-name>) from seamounts in the tropical eastern Pacific</article-title><source>Zookeys</source><day>30</day><month>06</month><year>2026</year><volume>1283</volume><fpage>253</fpage><lpage>272</lpage><pub-id pub-id-type="doi">10.3897/zookeys.1283.191899</pub-id></mixed-citation></tp:treatment-meta><tp:nomenclature><label>Family</label><tp:taxon-name><object-id xmlns:xlink="http://www.w3.org/1999/xlink" content-type="arpha" xlink:type="simple">1443D733-F0A2-57AB-8D8A-FAF7764D52C5</object-id>
                    		<tp:taxon-name-part taxon-name-part-type="family" reg="Laurinqueidae">Laurinqueidae</tp:taxon-name-part>
                    	
                    		<object-id xmlns:xlink="http://www.w3.org/1999/xlink" content-type="zoobank" xlink:type="simple">https://zoobank.org/F5209C95-9838-4D21-90CF-E2B5A9706DA7</object-id>
                    	</tp:taxon-name><tp:taxon-authority>Breedy, McFadden, Murillo-Cruz &amp; Quattrini</tp:taxon-authority><tp:taxon-status xmlns:xlink="http://www.w3.org/1999/xlink" xlink:type="simple">fam. nov.</tp:taxon-status></tp:nomenclature><tp:treatment-sec sec-type="Type genus"><title>Type genus.</title><p><italic><tp:taxon-name><tp:taxon-name-part taxon-name-part-type="genus" reg="Laurinque">Laurinque</tp:taxon-name-part></tp:taxon-name></italic> gen. nov.</p></tp:treatment-sec><tp:treatment-sec sec-type="Diagnosis"><title>Diagnosis.</title><p>Octocorals with a proteinaceous axis. Axis dark brown with a hollow, cross-chambered core surrounded by concentric layers of gorgonin; coenenchyme thin. Colonies erect, large, irregular-flabellate, reaching more than 1 m tall and 1.2 m wide. Branching throughout the colony irregularly lateral, dense, and occasionally anastomosing. Longitudinal furrows present along stem and branches. Polyps monomorphic, tubular and conspicuously elongated, especially at the base of the colony. Polyps partially retractile into the coenenchyme, producing short cylindrical or dome-shaped mounds arranged all around the branches and closely placed. Polyp sclerites are tuberculate rods and spindles arranged as points; collaret inconspicuous; tentacles and pharynx with rods. Sclerites of coenenchyme are rods and spindles with simple or complex tubercles; axial sheath with rods and radiates. Colonies bright yellow when alive, brownish when preserved or dry. Sclerites pale yellow. Azooxanthellate.</p></tp:treatment-sec></tp:taxon-treatment>
