# Supplementary material for: A coral among stars: A new octocoral family (Anthozoa, Octocorallia, Malacalcyonacea) from seamounts in the tropical eastern Pacific
Source: Zookeys. 2026 Jun 30;1283:253–72. doi: 10.3897/zookeys.1283.191899 (PMC13342932; doi:10.3897/zookeys.1283.191899)
Supplement: XML Treatment for Laurinque [file zookeys.1283.191899-treatment2.xml]

<!DOCTYPE tp:taxon-treatment
  PUBLIC "-//TaxonX//DTD Taxonomic Treatment Publishing DTD v0 20100105//EN" "tax-treatment-NSO.dtd">
<tp:taxon-treatment xmlns:tp="http://www.plazi.org/taxpub"><tp:treatment-meta><kwd-group><label>Taxon classification</label><kwd>
                <named-content content-type="kingdom">Animalia</named-content>
              </kwd><kwd>
                <named-content content-type="order">Malacalcyonacea</named-content>
              </kwd><kwd>
                <named-content content-type="family">Laurinqueidae</named-content>
              </kwd></kwd-group><mixed-citation publication-type="journal"><person-group><name><surname>Breedy</surname><given-names>Odalisca</given-names></name><name><surname>McFadden</surname><given-names>Catherine S.</given-names></name><name><surname>Murillo-Cruz</surname><given-names>Catalina</given-names></name><name><surname>Yánez-Suárez</surname><given-names>Ana-Belén</given-names></name><name><surname>Robert</surname><given-names>Katleen</given-names></name><name><surname>Quattrini</surname><given-names>Andrea M.</given-names></name></person-group><article-title>A coral among stars: A new octocoral family (<tp:taxon-name><tp:taxon-name-part taxon-name-part-type="class" reg="Anthozoa">Anthozoa</tp:taxon-name-part></tp:taxon-name>, <tp:taxon-name><tp:taxon-name-part taxon-name-part-type="class" reg="Octocorallia">Octocorallia</tp:taxon-name-part></tp:taxon-name>, <tp:taxon-name><tp:taxon-name-part taxon-name-part-type="order" reg="Malacalcyonacea">Malacalcyonacea</tp:taxon-name-part></tp:taxon-name>) from seamounts in the tropical eastern Pacific</article-title><source>Zookeys</source><day>30</day><month>06</month><year>2026</year><volume>1283</volume><fpage>253</fpage><lpage>272</lpage><pub-id pub-id-type="doi">10.3897/zookeys.1283.191899</pub-id></mixed-citation></tp:treatment-meta><tp:nomenclature><label>Genus</label><tp:taxon-name><object-id xmlns:xlink="http://www.w3.org/1999/xlink" content-type="arpha" xlink:type="simple">4607C692-AEC7-595D-8D01-09B84A430D50</object-id>
                    		<tp:taxon-name-part taxon-name-part-type="genus" reg="Laurinque">Laurinque</tp:taxon-name-part>
                    	
                    		<object-id xmlns:xlink="http://www.w3.org/1999/xlink" content-type="zoobank" xlink:type="simple">https://zoobank.org/A9BF739A-DEC6-455A-A962-E9F61A2256F3</object-id>
                    	</tp:taxon-name><tp:taxon-authority>Breedy, McFadden, Murillo-Cruz &amp; Quattrini</tp:taxon-authority><tp:taxon-status xmlns:xlink="http://www.w3.org/1999/xlink" xlink:type="simple">gen. nov.</tp:taxon-status></tp:nomenclature><tp:treatment-sec sec-type="Type species"><title>Type species.</title><p><italic><tp:taxon-name><tp:taxon-name-part taxon-name-part-type="genus" reg="Laurinque">Laurinque</tp:taxon-name-part> <tp:taxon-name-part taxon-name-part-type="species" reg="elenya">elenya</tp:taxon-name-part></tp:taxon-name></italic> sp. nov. by monotypy.</p></tp:treatment-sec><tp:treatment-sec sec-type="Type locality"><title>Type locality.</title><p>Las Gemelas II, Isla del Coco, Costa Rica.</p></tp:treatment-sec><tp:treatment-sec sec-type="Generic diagnosis as for the family"><title>Generic diagnosis as for the family.</title></tp:treatment-sec><tp:treatment-sec sec-type="Etymology"><title>Etymology.</title><p><italic>Laurinquë</italic>: neuter n. (Q) meaning golden tree in the Elvish language, Quenya (<italic>The Lord of the Rings</italic>, <xref ref-type="bibr" rid="B44">Tolkien 1955</xref>) in allusion to the bright yellow tree-like colonies. The golden octocoral gardens on fields of brittle stars evoke the mystic world of elves, where they spoke Quenya their ancient tongue (<italic>The Lord of the Rings</italic>, <xref ref-type="bibr" rid="B44">Tolkien 1955</xref>; <italic>The Silmarillion</italic>, <xref ref-type="bibr" rid="B45">Tolkien 1977</xref>).</p></tp:treatment-sec><ref-list><ref id="B44"><mixed-citation xmlns:xlink="http://www.w3.org/1999/xlink" xlink:type="simple">Tolkien JRR (1955) The Return of the King (Vol. 3 of The Lord of the Rings). George Allen &amp; Unwin, London. Appendix F, The Languages and Peoples of the Third Age.</mixed-citation></ref><ref id="B45"><mixed-citation xmlns:xlink="http://www.w3.org/1999/xlink" xlink:type="simple">Tolkien JRR (1977) The Silmarillion. George Allen &amp; Unwin, London, England.</mixed-citation></ref></ref-list></tp:taxon-treatment>
