# Supplementary material for: A coral among stars: A new octocoral family (Anthozoa, Octocorallia, Malacalcyonacea) from seamounts in the tropical eastern Pacific
Source: Zookeys. 2026 Jun 30;1283:253–72. doi: 10.3897/zookeys.1283.191899 (PMC13342932; doi:10.3897/zookeys.1283.191899)
Supplement: XML Treatment for Laurinque elenya [file zookeys.1283.191899-treatment3.xml]

<!DOCTYPE tp:taxon-treatment
  PUBLIC "-//TaxonX//DTD Taxonomic Treatment Publishing DTD v0 20100105//EN" "tax-treatment-NSO.dtd">
<tp:taxon-treatment xmlns:tp="http://www.plazi.org/taxpub"><tp:treatment-meta><kwd-group><label>Taxon classification</label><kwd>
                <named-content content-type="kingdom">Animalia</named-content>
              </kwd><kwd>
                <named-content content-type="order">Malacalcyonacea</named-content>
              </kwd><kwd>
                <named-content content-type="family">Laurinqueidae</named-content>
              </kwd></kwd-group><mixed-citation publication-type="journal"><person-group><name><surname>Breedy</surname><given-names>Odalisca</given-names></name><name><surname>McFadden</surname><given-names>Catherine S.</given-names></name><name><surname>Murillo-Cruz</surname><given-names>Catalina</given-names></name><name><surname>Yánez-Suárez</surname><given-names>Ana-Belén</given-names></name><name><surname>Robert</surname><given-names>Katleen</given-names></name><name><surname>Quattrini</surname><given-names>Andrea M.</given-names></name></person-group><article-title>A coral among stars: A new octocoral family (<tp:taxon-name><tp:taxon-name-part taxon-name-part-type="class" reg="Anthozoa">Anthozoa</tp:taxon-name-part></tp:taxon-name>, <tp:taxon-name><tp:taxon-name-part taxon-name-part-type="class" reg="Octocorallia">Octocorallia</tp:taxon-name-part></tp:taxon-name>, <tp:taxon-name><tp:taxon-name-part taxon-name-part-type="order" reg="Malacalcyonacea">Malacalcyonacea</tp:taxon-name-part></tp:taxon-name>) from seamounts in the tropical eastern Pacific</article-title><source>Zookeys</source><day>30</day><month>06</month><year>2026</year><volume>1283</volume><fpage>253</fpage><lpage>272</lpage><pub-id pub-id-type="doi">10.3897/zookeys.1283.191899</pub-id></mixed-citation></tp:treatment-meta><tp:nomenclature><tp:taxon-name><object-id xmlns:xlink="http://www.w3.org/1999/xlink" content-type="arpha" xlink:type="simple">B977A774-E3C5-54CD-8D24-77D0E33B2899</object-id>
                    		<tp:taxon-name-part taxon-name-part-type="genus" reg="Laurinque">Laurinque</tp:taxon-name-part> <tp:taxon-name-part taxon-name-part-type="species" reg="elenya">elenya</tp:taxon-name-part>
                    	
                    		<object-id xmlns:xlink="http://www.w3.org/1999/xlink" content-type="zoobank" xlink:type="simple">https://zoobank.org/6E0BCF80-06A2-42E6-9EA7-1ACA7B7DF170</object-id>
                    	</tp:taxon-name><tp:taxon-authority>Breedy, McFadden, Murillo-Cruz, Yánez-Suárez, Robert &amp; Quattrini</tp:taxon-authority><tp:taxon-status xmlns:xlink="http://www.w3.org/1999/xlink" xlink:type="simple">sp. nov.</tp:taxon-status><xref ref-type="fig" rid="F2">Figs 2</xref><xref ref-type="fig" rid="F3">, 3</xref><xref ref-type="fig" rid="F4">, 4</xref><xref ref-type="fig" rid="F5">, 5</xref><xref ref-type="fig" rid="F6">, 6</xref></tp:nomenclature><tp:treatment-sec sec-type="Type locality"><title>Type locality.</title><p>Las Gemelas II, Isla del Coco, Costa Rica.</p></tp:treatment-sec><tp:treatment-sec sec-type="Material examined"><title>Material examined.</title><p><bold><italic>Holotype</italic></bold>. Costa Rica • one specimen, ethanol/dry preserved; off Isla del Coco, Las Gemelas II; <named-content xmlns:xlink="http://www.w3.org/1999/xlink" content-type="dwc:verbatimCoordinates" xlink:type="simple">5.071715, -87.65116</named-content>; 362.53 m depth; 16 Oct. 2023; R/V <italic>Falkor (too)</italic>, ROV <italic>SuBastian</italic>, S0601; <abbrev xmlns:xlink="http://www.w3.org/1999/xlink" content-type="institution" xlink:title="Museo de Zoología, Universidad de Costa Rica del Centro de Investigación en Biodiversidad y Ecología Tropical, UCR" xlink:type="simple">MZUCR</abbrev> 3884, FKt 230918-693. <bold><italic>Paratypes</italic></bold>. Costa Rica • (one specimen, ethanol preserved); off Isla del Coco, Las Gemelas II; <named-content xmlns:xlink="http://www.w3.org/1999/xlink" content-type="dwc:verbatimCoordinates" xlink:type="simple">5.071503, -87.65332</named-content>; 412.18 m depth; 16 Oct. 2023; R/V <italic>Falkor (too)</italic>, ROV <italic>SuBastian</italic>, S0601; <abbrev xmlns:xlink="http://www.w3.org/1999/xlink" content-type="institution" xlink:title="Museo de Zoología, Universidad de Costa Rica del Centro de Investigación en Biodiversidad y Ecología Tropical, UCR" xlink:type="simple">MZUCR</abbrev> 4022, FKt 230918–786 • (one specimen, ethanol preserved); off Isla del Coco, Las Gemelas I; <named-content xmlns:xlink="http://www.w3.org/1999/xlink" content-type="dwc:verbatimCoordinates" xlink:type="simple">4.994402, -87.448105</named-content>; 404.77 m in depth; 15 Oct. 2023; R/V <italic>Falkor (too)</italic>, ROV <italic>SuBastian</italic>, S0600; <abbrev xmlns:xlink="http://www.w3.org/1999/xlink" content-type="institution" xlink:title="Museo de Zoología, Universidad de Costa Rica del Centro de Investigación en Biodiversidad y Ecología Tropical, UCR" xlink:type="simple">MZUCR</abbrev> 4080, FKt 230918–665 • (one specimen, ethanol preserved); off Isla del Coco, Las Gemelas I; <named-content xmlns:xlink="http://www.w3.org/1999/xlink" content-type="dwc:verbatimCoordinates" xlink:type="simple">4.992902, -87.446944</named-content>; 359.87 m depth; 15 Oct. 2023; R/V <italic>Falkor (too)</italic>, ROV <italic>SuBastian</italic>, S0600; <abbrev xmlns:xlink="http://www.w3.org/1999/xlink" content-type="institution" xlink:title="Museo de Zoología, Universidad de Costa Rica del Centro de Investigación en Biodiversidad y Ecología Tropical, UCR" xlink:type="simple">MZUCR</abbrev> 3892, FKt 230918–685 • (one specimen, ethanol preserved); off Isla del Coco, Las Gemelas I; <named-content xmlns:xlink="http://www.w3.org/1999/xlink" content-type="dwc:verbatimCoordinates" xlink:type="simple">4.994389, -87.448117</named-content>; 404.77 m depth; 22 Jan. 2019; R/V <italic>Falkor (too)</italic>, ROV <italic>SuBastian</italic>, S0600; <abbrev xmlns:xlink="http://www.w3.org/1999/xlink" content-type="institution" xlink:title="Museo de Zoología, Universidad de Costa Rica del Centro de Investigación en Biodiversidad y Ecología Tropical, UCR" xlink:type="simple">MZUCR</abbrev> 3886, FKt 230918–653 • (one specimen, ethanol preserved); Eastern Pacific Ocean, Seamount 6; <named-content xmlns:xlink="http://www.w3.org/1999/xlink" content-type="dwc:verbatimCoordinates" xlink:type="simple">7.679967, -85.911561</named-content>; 529 m depth; R/V <italic>Falkor</italic>, ROV <italic>SuBastian</italic>, S0227; <abbrev xmlns:xlink="http://www.w3.org/1999/xlink" content-type="institution" xlink:title="Museo de Zoología, Universidad de Costa Rica del Centro de Investigación en Biodiversidad y Ecología Tropical, UCR" xlink:type="simple">MZUCR</abbrev> 3088, FK190106 S0227-Q2.</p></tp:treatment-sec><tp:treatment-sec sec-type="Description"><title>Description.</title><p><bold><italic>Colony</italic></bold>. The holotype is a large irregular-flabellate colony, up to 50 cm tall and 60 cm wide (Fig. <xref ref-type="fig" rid="F2">2A, D</xref>); the specimen was preserved dry, and a fragment was preserved in ethanol. Branching throughout the colony is irregularly lateral, dense, approximately in one plane, and occasionally anastomosing (Fig. <xref ref-type="fig" rid="F2">2A, B, D</xref>). The stem is ~3 cm long and 1.5 cm in diameter, and slightly flattened (Fig. <xref ref-type="fig" rid="F2">2A, C, D</xref>). It arises from an extended holdfast and produces several main branches, 0.6–1.0 cm in diameter. The branches bifurcate 20–30 times, producing branchlets 0.5–6.0 cm apart and 0.1–0.6 cm in diameter (Fig. <xref ref-type="fig" rid="F2">2A, B, D</xref>). Free ends are up to 6 cm long, 0.10–0.15 mm in diameter. The axis is proteinaceous, dark brown with concentric layers of gorgonin and a hollow cross-chambered core. The stem and holdfast are covered by elongated tubular polyps (Fig. <xref ref-type="fig" rid="F2">2C</xref>); the holdfast extends on the substrate under brittle stars. The holdfast of the collected colony is ~5 cm in diameter. The coenenchyme is thin, with parallel furrows on the main axis and branches which extend all along the colony (Fig. <xref ref-type="fig" rid="F6">6C</xref>); furrows are more evident on the dry fragment of the holotype. When the colony is preserved, dry or in ethanol, the coenenchyme easily detaches from the axis.</p><fig id="F2" position="float" orientation="portrait"><object-id xmlns:xlink="http://www.w3.org/1999/xlink" content-type="doi" xlink:type="simple">10.3897/zookeys.1283.191899.figure2</object-id><object-id xmlns:xlink="http://www.w3.org/1999/xlink" content-type="arpha" xlink:type="simple">F70AAD67-E560-5793-B535-0F7F91B96DA7</object-id><label>Figure 2.</label><caption><p><italic><tp:taxon-name><tp:taxon-name-part taxon-name-part-type="genus" reg="Laurinque">Laurinque</tp:taxon-name-part> <tp:taxon-name-part taxon-name-part-type="species" reg="elenya">elenya</tp:taxon-name-part></tp:taxon-name></italic> gen. et sp. nov., morphology of the holotype, <italic>in situ</italic>. <bold>A</bold>. Colony collection; <bold>B</bold>. Detail of polyps; <bold>C</bold>. Elongated polyps at the base of the colony; <bold>D</bold>. Complete colony, laser points separated 10 cm. Photographs by ROV <italic>SuBastian</italic> (FKt 230918).</p></caption><graphic xmlns:xlink="http://www.w3.org/1999/xlink" xlink:href="zookeys-1283-253_article-191899__-g002.jpg" id="oo_1702421.jpg" position="float" orientation="portrait" xlink:type="simple"><uri content-type="original_file" xlink:type="simple">https://binary.pensoft.net/fig/1702421</uri></graphic></fig><p><bold><italic>Polyps</italic></bold>. The polyps are monomorphic, long, tubular, the neck zone without sclerites (Figs <xref ref-type="fig" rid="F3">3A</xref>, <xref ref-type="fig" rid="F3">3B</xref>, <xref ref-type="fig" rid="F4">4A</xref>, <xref ref-type="fig" rid="F4">4C</xref>); they can reach up to 5 mm long (Fig. <xref ref-type="fig" rid="F2">2B, C</xref>). The colony appears fuzzy due to the densely packed, expanded polyps, especially observed at the lower part of the stem and holdfast (Fig. <xref ref-type="fig" rid="F2">2A–D</xref>). Polyps are arranged in longitudinal rows on the stem and thicker branches, and all around the thin branches and branchlets. They are closely set and partially retract into short cylindrical or dome-shaped mounds, 0.5–1.0 mm tall and 1.0–1.5 mm in diameter (Fig. <xref ref-type="fig" rid="F3">3A, B</xref>). Polyps at the ends of branches are often in clusters of four or five polyps (Figs <xref ref-type="fig" rid="F2">2B</xref>, <xref ref-type="fig" rid="F3">3A</xref>, <xref ref-type="fig" rid="F3">3B</xref>). When alive, the long neck zone of the anthocodia is translucent, while the upper part and tentacles are of a bright yellow color (Figs <xref ref-type="fig" rid="F2">2B</xref>, <xref ref-type="fig" rid="F2">2C</xref>, <xref ref-type="fig" rid="F3">3A</xref>, <xref ref-type="fig" rid="F3">3B</xref>, <xref ref-type="fig" rid="F6">6A</xref>). When preserved in ethanol or dry, the color vanishes (Fig. <xref ref-type="fig" rid="F3">3A, B</xref>).</p><fig id="F3" position="float" orientation="portrait"><object-id xmlns:xlink="http://www.w3.org/1999/xlink" content-type="doi" xlink:type="simple">10.3897/zookeys.1283.191899.figure3</object-id><object-id xmlns:xlink="http://www.w3.org/1999/xlink" content-type="arpha" xlink:type="simple">04580F8E-4B51-52F4-AE12-EE4A5AE4DECC</object-id><label>Figure 3.</label><caption><p><italic><tp:taxon-name><tp:taxon-name-part taxon-name-part-type="genus" reg="Laurinque">Laurinque</tp:taxon-name-part> <tp:taxon-name-part taxon-name-part-type="species" reg="elenya">elenya</tp:taxon-name-part></tp:taxon-name></italic> gen. et sp. nov. <bold>A, B</bold>. Holotype (ethanol preserved fragment) detail of anthocodiae and polyp arrangement. Photographs by Fiorella Vásquez (UCR).</p></caption><graphic xmlns:xlink="http://www.w3.org/1999/xlink" xlink:href="zookeys-1283-253_article-191899__-g003.jpg" id="oo_1702422.jpg" position="float" orientation="portrait" xlink:type="simple"><uri content-type="original_file" xlink:type="simple">https://binary.pensoft.net/fig/1702422</uri></graphic></fig><p><bold><italic>Sclerites</italic></bold>. Polyp sclerites are arranged as collaret and points (Fig. <xref ref-type="fig" rid="F4">4A, C, D</xref>). Points of long curved, straight spindles with short spines, and irregular spindles with short tubercles, 0.2–0.5 mm long and 0.02–0.04 mm wide (Figs <xref ref-type="fig" rid="F4">4C</xref>, <xref ref-type="fig" rid="F4">4D</xref>, <xref ref-type="fig" rid="F5">5A</xref>), arranged <italic>en chevron</italic> (Figs <xref ref-type="fig" rid="F3">3A</xref>, <xref ref-type="fig" rid="F3">3B</xref>, <xref ref-type="fig" rid="F4">4A</xref>, <xref ref-type="fig" rid="F4">4C</xref>, <xref ref-type="fig" rid="F4">4D</xref>); collaret is inconspicuous, composed of a few shorter, irregular spindles and rods found at the base of the points (Figs <xref ref-type="fig" rid="F3">3A</xref>, <xref ref-type="fig" rid="F3">3B</xref>, <xref ref-type="fig" rid="F4">4A</xref>, <xref ref-type="fig" rid="F4">4C</xref>, <xref ref-type="fig" rid="F4">4D</xref>, <xref ref-type="fig" rid="F5">5A</xref>, <xref ref-type="fig" rid="F5">5B</xref>). Tentacular and pharyngeal sclerites are flattened rods, slightly curved, with small warts and lobed or serrated irregular borders, 0.05–0.30 mm long and 0.02–0.03 mm wide (Fig. <xref ref-type="fig" rid="F5">5B</xref>). Coenenchyme includes various types of spindles (Fig. <xref ref-type="fig" rid="F4">4B</xref>): irregular, warty, tuberculate, 0.1–0.3 mm long and 0.03–0.08 mm wide (Fig. <xref ref-type="fig" rid="F5">5C</xref>), and shorter, straight or slightly curved, irregular warty spindles, 0.10–0.25 mm long and 0.02–0.035 mm wide (Fig. <xref ref-type="fig" rid="F5">5D</xref>). The same type of coenenchymal sclerites are arranged en chevron at the opercular rim of the polyp mounds (Fig. <xref ref-type="fig" rid="F4">4A</xref>). The axial sheath includes radiates and crosses, 0.06–0.10 mm and 0.04–0.06 mm, respectively (Fig. <xref ref-type="fig" rid="F5">5E</xref>). The coenenchyme is very thin, making the difference between the sclerites of the axial sheath and external coenenchyme difficult to determine.</p><fig id="F4" position="float" orientation="portrait"><object-id xmlns:xlink="http://www.w3.org/1999/xlink" content-type="doi" xlink:type="simple">10.3897/zookeys.1283.191899.figure4</object-id><object-id xmlns:xlink="http://www.w3.org/1999/xlink" content-type="arpha" xlink:type="simple">988AA204-F3E6-52CF-9F34-246483D7472A</object-id><label>Figure 4.</label><caption><p><italic><tp:taxon-name><tp:taxon-name-part taxon-name-part-type="genus" reg="Laurinque">Laurinque</tp:taxon-name-part> <tp:taxon-name-part taxon-name-part-type="species" reg="elenya">elenya</tp:taxon-name-part></tp:taxon-name></italic> gen. et sp. nov., holotype, scanning electron micrographs from partially digested fragments. <bold>A</bold>. Branch showing coenenchymal sclerites and polyp mounds; <bold>B</bold>. Magnified image of the external coenenchyme; <bold>C</bold>. Anthocodia showing the nude neck zone; <bold>D</bold>. Anthocodial sclerites.</p></caption><graphic xmlns:xlink="http://www.w3.org/1999/xlink" xlink:href="zookeys-1283-253_article-191899__-g004.jpg" id="oo_1702423.jpg" position="float" orientation="portrait" xlink:type="simple"><uri content-type="original_file" xlink:type="simple">https://binary.pensoft.net/fig/1702423</uri></graphic></fig><fig id="F5" position="float" orientation="portrait"><object-id xmlns:xlink="http://www.w3.org/1999/xlink" content-type="doi" xlink:type="simple">10.3897/zookeys.1283.191899.figure5</object-id><object-id xmlns:xlink="http://www.w3.org/1999/xlink" content-type="arpha" xlink:type="simple">39873B72-E8A4-50E8-8972-64462CEB665F</object-id><label>Figure 5.</label><caption><p><italic><tp:taxon-name><tp:taxon-name-part taxon-name-part-type="genus" reg="Laurinque">Laurinque</tp:taxon-name-part> <tp:taxon-name-part taxon-name-part-type="species" reg="elenya">elenya</tp:taxon-name-part></tp:taxon-name></italic> gen. et sp. nov., holotype, <abbrev xmlns:xlink="http://www.w3.org/1999/xlink" xlink:title="scanning electron microscopy" xlink:type="simple">SEM</abbrev> micrographs. <bold>A</bold>. Anthocodial spindles; <bold>B</bold>. Polyp rods; <bold>C, D</bold>. External coenenchyme and polyp mound spindles; <bold>E</bold>. Internal coenenchyme radiates and short spindles.</p></caption><graphic xmlns:xlink="http://www.w3.org/1999/xlink" xlink:href="zookeys-1283-253_article-191899__-g005.jpg" id="oo_1702424.jpg" position="float" orientation="portrait" xlink:type="simple"><uri content-type="original_file" xlink:type="simple">https://binary.pensoft.net/fig/1702424</uri></graphic></fig><fig id="F6" position="float" orientation="portrait"><object-id xmlns:xlink="http://www.w3.org/1999/xlink" content-type="doi" xlink:type="simple">10.3897/zookeys.1283.191899.figure6</object-id><object-id xmlns:xlink="http://www.w3.org/1999/xlink" content-type="arpha" xlink:type="simple">F6EB67AC-3C10-5D34-B4ED-600E67320F04</object-id><label>Figure 6.</label><caption><p><italic><tp:taxon-name><tp:taxon-name-part taxon-name-part-type="genus" reg="Laurinque">Laurinque</tp:taxon-name-part> <tp:taxon-name-part taxon-name-part-type="species" reg="elenya">elenya</tp:taxon-name-part></tp:taxon-name></italic> gen. et sp. nov., <italic>in situ</italic> colonies in Las Gemelas II. <bold>A</bold>. Detail of expanded polyps; <bold>B</bold>. Paratype <abbrev xmlns:xlink="http://www.w3.org/1999/xlink" content-type="institution" xlink:title="Museo de Zoología, Universidad de Costa Rica del Centro de Investigación en Biodiversidad y Ecología Tropical, UCR" xlink:type="simple">MZUCR</abbrev> 4022 during collection showing retracted tentacles; <bold>C</bold>. Detail of branches, showing longitudinal furrows and retracted polyps; <bold>D</bold>. Expanded polyps and nude axes. Photographs by ROV <italic>SuBastian</italic>.</p></caption><graphic xmlns:xlink="http://www.w3.org/1999/xlink" xlink:href="zookeys-1283-253_article-191899__-g006.jpg" id="oo_1702425.jpg" position="float" orientation="portrait" xlink:type="simple"><uri content-type="original_file" xlink:type="simple">https://binary.pensoft.net/fig/1702425</uri></graphic></fig><p><bold><italic>Color</italic></bold>. The colony is bright yellow when alive (Fig. <xref ref-type="fig" rid="F2">2A–D</xref>), and of darker hue when preserved (Fig. <xref ref-type="fig" rid="F3">3A, B</xref>). The dry fragment of the holotype is dark brown. Sclerites are pale yellow. The preserved specimen dyed the ethanol brownish.</p><p><bold><italic>Variations</italic></bold>. The paratypes consist of a small colony with a single branch, 4 cm long (<abbrev xmlns:xlink="http://www.w3.org/1999/xlink" content-type="institution" xlink:title="Museo de Zoología, Universidad de Costa Rica del Centro de Investigación en Biodiversidad y Ecología Tropical, UCR" xlink:type="simple">MZUCR</abbrev> 3892) attached to a rock; a complete colony 25 cm long, 11 cm wide (<abbrev xmlns:xlink="http://www.w3.org/1999/xlink" content-type="institution" xlink:title="Museo de Zoología, Universidad de Costa Rica del Centro de Investigación en Biodiversidad y Ecología Tropical, UCR" xlink:type="simple">MZUCR</abbrev> 3088); and small fragments (<abbrev xmlns:xlink="http://www.w3.org/1999/xlink" content-type="institution" xlink:title="Museo de Zoología, Universidad de Costa Rica del Centro de Investigación en Biodiversidad y Ecología Tropical, UCR" xlink:type="simple">MZUCR</abbrev> 4080, 4022) from larger colonies (Fig. <xref ref-type="fig" rid="F7">7B</xref>; paratype <abbrev xmlns:xlink="http://www.w3.org/1999/xlink" content-type="institution" xlink:title="Museo de Zoología, Universidad de Costa Rica del Centro de Investigación en Biodiversidad y Ecología Tropical, UCR" xlink:type="simple">MZUCR</abbrev> 4022). All the paratypes are consistent in sclerite types with some variation in size, and colony morphology. The colonies observed at Las Gemelas I, II were larger and more frondose than the ones from Seamount 6. Eggs were found in the specimens collected in Las Gemelas II.</p><fig id="F7" position="float" orientation="portrait"><object-id xmlns:xlink="http://www.w3.org/1999/xlink" content-type="doi" xlink:type="simple">10.3897/zookeys.1283.191899.figure7</object-id><object-id xmlns:xlink="http://www.w3.org/1999/xlink" content-type="arpha" xlink:type="simple">D782AC8D-167D-51CA-B920-91F0FB6723B4</object-id><label>Figure 7.</label><caption><p><italic>In situ</italic> colonies of <italic><tp:taxon-name><tp:taxon-name-part taxon-name-part-type="genus" reg="Laurinque">Laurinque</tp:taxon-name-part> <tp:taxon-name-part taxon-name-part-type="species" reg="elenya">elenya</tp:taxon-name-part></tp:taxon-name></italic> gen. et sp. nov. in Las Gemelas II, showing the octocoral garden within the brittle stars mat (<tp:taxon-name><tp:taxon-name-part taxon-name-part-type="family" reg="Ophiacanthidae">Ophiacanthidae</tp:taxon-name-part></tp:taxon-name>, <italic><tp:taxon-name><tp:taxon-name-part taxon-name-part-type="genus" reg="Ophiacantha">Ophiacantha</tp:taxon-name-part></tp:taxon-name></italic> sp.). Paratype <abbrev xmlns:xlink="http://www.w3.org/1999/xlink" content-type="institution" xlink:title="Museo de Zoología, Universidad de Costa Rica del Centro de Investigación en Biodiversidad y Ecología Tropical, UCR" xlink:type="simple">MZUCR</abbrev> 4022 collected from one of these colonies. Photographs by ROV <italic>SuBastian</italic>.</p></caption><graphic xmlns:xlink="http://www.w3.org/1999/xlink" xlink:href="zookeys-1283-253_article-191899__-g007.jpg" id="oo_1702426.jpg" position="float" orientation="portrait" xlink:type="simple"><uri content-type="original_file" xlink:type="simple">https://binary.pensoft.net/fig/1702426</uri></graphic></fig></tp:treatment-sec><tp:treatment-sec sec-type="Habitat"><title>Habitat.</title><p>Large colonies of <italic><tp:taxon-name><tp:taxon-name-part taxon-name-part-type="genus" reg="Laurinque">L.</tp:taxon-name-part> <tp:taxon-name-part taxon-name-part-type="species" reg="elenya">elenya</tp:taxon-name-part></tp:taxon-name></italic> gen. et sp. nov. were found forming extensive gardens on rocky substrate densely inhabited by brittle stars, <italic><tp:taxon-name><tp:taxon-name-part taxon-name-part-type="genus" reg="Ophiacantha">Ophiacantha</tp:taxon-name-part></tp:taxon-name></italic> sp. in the family <tp:taxon-name><tp:taxon-name-part taxon-name-part-type="family" reg="Ophiacanthidae">Ophiacanthidae</tp:taxon-name-part></tp:taxon-name>, which completely covered the surface in Las Gemelas II (Fig. <xref ref-type="fig" rid="F7">7</xref>). The stems and holdfasts of the colonies were mostly buried beneath the mat of brittle stars (Figs <xref ref-type="fig" rid="F2">2C</xref>, <xref ref-type="fig" rid="F7">7</xref>). A similar substrate was documented in Las Gemelas I, although the colonies were more sparsely distributed along the sampled area. The depth range of the species lies within the extremely low oxygen zone (0.5–3.0 μmol kg<sup>-1</sup> or 0.01–0.067 mL L<sup>-1</sup>), with water temperatures of 8.12–10.8 °C and salinity of 34.6–34.7 ppt. The species was also found scattered across Seamount 6, but we did not find gardens in this location.</p></tp:treatment-sec><tp:treatment-sec sec-type="Etymology"><title>Etymology.</title><p><italic>Elenya</italic>: neuter adj. (Q) stellar, constellation, in allusion to the field of stars where the species was found.</p></tp:treatment-sec><tp:treatment-sec sec-type="Distribution"><title>Distribution.</title><p>Seamounts in the Eastern Tropical Pacific of Costa Rica (Fig. <xref ref-type="fig" rid="F1">1</xref>). The species was found at 362–412 m in depth at Las Gemelas I, II, and 529 m at Seamount 6, representing the deepest record so far.</p></tp:treatment-sec><tp:treatment-sec sec-type="Remarks"><title>Remarks.</title><p><italic><tp:taxon-name><tp:taxon-name-part taxon-name-part-type="genus" reg="Laurinque">Laurinque</tp:taxon-name-part> <tp:taxon-name-part taxon-name-part-type="species" reg="elenya">elenya</tp:taxon-name-part></tp:taxon-name></italic> gen. et sp. nov. was also observed in Panamá and the Galápagos Islands (OB, pers. obs.), but this occurrence needs to be corroborated.</p></tp:treatment-sec><tp:treatment-sec><!--Section generated to contain objects referenced in tp:taxon-treatment.--><fig id="F1" position="float" orientation="portrait"><object-id xmlns:xlink="http://www.w3.org/1999/xlink" content-type="doi" xlink:type="simple">10.3897/zookeys.1283.191899.figure1</object-id><object-id xmlns:xlink="http://www.w3.org/1999/xlink" content-type="arpha" xlink:type="simple">0CC01436-4C78-5AED-8B4C-81CCFC890C9B</object-id><label>Figure 1.</label><caption><p>Map showing the geographic location of the collected samples within the Pacific Exclusive Economic Zone (<abbrev xmlns:xlink="http://www.w3.org/1999/xlink" xlink:title="Exclusive Economic Zone" xlink:type="simple">EEZ</abbrev>) of Costa Rica. Bathymetric contours, drawn at 500 m intervals, and depth zones are based on the GEBCO_2022 Grid (<xref ref-type="bibr" rid="B14">GEBCO Compilation Group 2022</xref>). Made by Beatriz Naranjo (UCR).</p></caption><graphic xmlns:xlink="http://www.w3.org/1999/xlink" xlink:href="zookeys-1283-253_article-191899__-g001.jpg" id="oo_1702420.jpg" position="float" orientation="portrait" xlink:type="simple"><uri content-type="original_file" xlink:type="simple">https://binary.pensoft.net/fig/1702420</uri></graphic></fig></tp:treatment-sec><ref-list><ref id="B14"><mixed-citation xmlns:xlink="http://www.w3.org/1999/xlink" xlink:type="simple">GEBCO Compilation Group (2022) GEBCO_2022 Grid. <ext-link xlink:href="10.5285/e0f0bb80-ab44-2739-e053-6c86abc0289c" ext-link-type="doi" xlink:type="simple">https://doi.org/10.5285/e0f0bb80-ab44-2739-e053-6c86abc0289c</ext-link></mixed-citation></ref></ref-list></tp:taxon-treatment>
