# Supplementary material for: A coral among stars: A new octocoral family (Anthozoa, Octocorallia, Malacalcyonacea) from seamounts in the tropical eastern Pacific
Source: Zookeys. 2026 Jun 30;1283:253–72. doi: 10.3897/zookeys.1283.191899 (PMC13342932; doi:10.3897/zookeys.1283.191899)
Supplement: Supplementary material 1 — Sequences included in phylogenetic analysis of Malacalcyonacea [file zookeys-1283-253_article-191899__-s001.xlsx]

## Sheet: MolecularData
Supplementary Table S1: Sequences included in phylogenetic analysis of Malacalcyonacea.
Family	Genus & Species	GB Acc (mtMutS)	GB Acc (COI)	GB Acc (28S)
Acanthoaxiidae	Acanthoaxis wirtzi	JX203764	JX203816	JX203635
Acanthogorgiidae	Acanthogorgia aspera	ON109704	N/A	OM798957
Acanthogorgiidae	Acanthogorgia breviflora	GQ342464	GQ342378	JX203636
Acanthogorgiidae	Acanthogorgia spissa	ON109705	N/A	OM798959
Acrophytidae	Acrophytum claviger	MG053052	JX203823	MG053007
Acrossotidae	Acrossota amboinensis	OL616200	GQ342379	OQ453753
Gorgoniidae	Adelogorgia osculabunda	MF579541	N/A	N/A
incertae sedis	Alaskagorgia aleutiana	AY533649	N/A	N/A
Alcyoniidae	Alcyoniidae sp.	ON109732	N/A	OQ453756
Alcyoniidae	Alcyonium acaule	AY607775	N/A	OQ453754
Alcyoniidae	Alcyonium coralloides	GQ342465	AF529377	OQ453755
Alcyoniidae	Alcyonium digitatum	GU355961	GQ342381	PP073664
Alcyoniidae	Alcyonium haddoni	GU355974	GU355958	JX203642
Alcyoniidae	Alcyonium palmatum	N/A	JX203643	N/A
Alcyoniidae	Alcyonium roseum	N/A	GQ342383	N/A
Alcyoniidae	Alcyonium variabile	N/A	GQ342385	N/A
Cladiellidae	Aldersladum sodwanum	JX991193	N/A	JX991213
Melithaeidae	Alertigorgia orientalis	JX203771	OL616205	PP073718
Pterogorgiidae	Aliena parva	OQ469837	N/A	OQ453757
Acanthoaxiidae	Altumia delicata	KY979504	N/A	N/A
Sarcophytidae	Anastromvos aldersladei	MG717910	N/A	MG717916
Subergorgiidae	Annella mollis	OL616206	GQ342456	JX203750
incertae sedis	Anthelia fallax	KT366855	N/A	N/A
Xeniidae	Anthelia glauca	KC864881	GQ342460	MG018837
Anthogorgiidae	Anthogorgia sp.	ON109709	N/A	N/A
Acanthogorgiidae	Anthomuricea sp.	DQ302855	N/A	N/A
incertae sedis	Anthoplexaura dimorpha	HQ694723	N/A	N/A
Alcyoniidae	Anthothela grandiflora	OL616210	N/A	OQ453759
Gorgoniidae	Antillogorgia bipinnata	GQ342499	GQ342423	JX203712
Aquaumbridae	Aquaumbra klapferi	OL616288	N/A	OQ453760
Arulidae	Arula petunia	JX203773	JX203827	JX203670
Melithaeidae	Asperaxis karenae	DQ302847	N/A	N/A
Xeniidae	Asterospicularia randalli	KF915555	KF955018	KF915315
Astrogorgiidae	Astrogorgia sp.	OL616212	JX203861	KF915317
Cerveridae	Azoriella bayeri	GQ342486	GQ342407	JX203672
incertae sedis	Bayergorgia sp.	N/A	N/A	XXXXXXXX
Acanthogorgiidae	Bebryce crucifera	JX203806	JX203862	JX203734
Xeniidae	Caementabunda simplex	MH071870	MH071924	MH071817
incertae sedis	Calcigorgia spiculifera	KF856105	N/A	N/A
Acanthogorgiidae	Calicogorgia granulosa	GU047880	N/A	N/A
Gorgoniidae	Callistephanus pallida n. comb.	ON109740	N/A	N/A
Gorgoniidae	Callistephanus sp.	ON109735	N/A	N/A
Eunephthyidae	Capnella imbricata	DQ302817	N/A	G329475
Carijoidae	Carijoa riisei	JX203775	JX203829	JX203673
Paralcyoniidae	Ceeceenus quadrus	GQ342514	GQ342442	JX124346
Ceratocaulidae	Ceratocaulon wandeli	PV797844	N/A	N/A
Cerveridae	Cervera atlantica	JN620804	JN620805	JX203677
Siphonogorgiidae	Chironephthya sp.	GU356025	GQ342440	JX203730
Nephtheidae	Chromonephthea sp.	ON109694	N/A	N/A
Gorgoniidae	Chromoplexaura marki	KX904972	N/A	N/A
Cladiellidae	Cladiella pachyclados	GU356011	GQ342386	OQ453762
Victorgorgiidae	Clavularia borealis	KT366840	N/A	N/A
Clavulariidae	Clavularia koellikeri	KF915593	KF955053	KF915350
Coelogorgiidae	Coelogorgia palmosa	DQ302805	GQ342413	JX203698
Eunicellidae	Complexum monodi	KP036905	N/A	KP036910
Xeniidae	Conglomeratusclera coerulea	MH071873	N/A	MH071839
Nephtheidae	Coronephthya sp.	ON109720	N/A	N/A
Corymbophytidae	Corymbophyton bruuni	GQ342507	MG053076	MG053015
incertae sedis	Cryogorgia koolsae	MF319941	N/A	N/A
Carijoidae	Cryptophyton goddardi	ON109712	N/A	JX203680
Tubiporidae	Cyathopodium sp.	ON109695	N/A	N/A
incertae sedis	Cyclomuricea sp.	DQ302850	N/A	N/A
Pterogorgiidae	Dacrygorgia modesta	ON109698	N/A	OM798932
Nephtheidae	Dendronephthya sinaiensis	GQ342506	GQ342433	KF992838
Discophytidae	Discophyton rudyi	DQ302808	GQ342387	JX203659
Capnellidae	Drifa sp.	N/A	XXXXXXXX	N/A
Acanthogorgiidae	Echinogorgia sp.	ON109728	N/A	JX203737
Acanthogorgiidae	Echinomuricea sp.	AY683079	N/A	N/A
Aquaumbridae	Elbeenus lauramartinae	DQ536320	N/A	N/A
incertae sedis	Elenanthus violaceus	ON109696	XXXXXXXX	OQ453764
Alcyoniidae	Eleutherobia sp.	ON109747	N/A	N/A
Gorgoniidae	Eugorgia daniana	HG917048	N/A	LT221083
Gorgoniidae	Eugorgia multifida	N/A	GQ342417	N/A
Eunephthyidae	Eunephthya thyrsoidea	JX124364	JX124384	JX124340
Plexauridae	Eunicea flexuosa	OL616233	N/A	N/A
Plexauridae	Eunicea tourneforti	N/A	GQ342445	N/A
Eunicellidae	Eunicella tricoronata	JX203795	JX203853	JX203707
Euplexauridae	Euplexaura rhipidalis	GQ342518	MT537624	JX203735
Xeniidae	Ezziona sp.	MK030438	N/A	MK030548
Alcyoniidae	Gersemia juliepackardae	JX203768	JX203820	JX203647
Alcyoniidae	Gersemia rubiformis	N/A	GQ342390	N/A
Gorgoniidae	Gorgonia flabellum	GQ342495	GQ342418	JX203708
Acanthogorgiidae	Guaiagorgia anas	DQ302851	GQ342419	N/A
Acrossotidae	Hadaka nudinomus	MN488605	N/A	MN488601
Clavulariidae	Hanabira yukibana	MK523711	N/A	MK185353
Arulidae	Hanah hanagasa	MH845547	N/A	MH844383
Alcyoniidae	Hedera caerulescens	KX687907	N/A	N/A
Acanthogorgiidae	Heterogorgia verrucosa	HG917013	N/A	LT221090
Xeniidae	Heteroxenia fuscescens	GQ342528	GQ342462	JX203756
isididae	Hicksonella sp.	KF915622	N/A	KF915379
Hicksoniidae	Hicksonia tohrui	MG677551	N/A	N/A
Melithaeidae	Iciligorgia sp.	GQ342481	GQ342402	JX203665
Incrustatidae	Inconstantia pannucea	N/A	JX203840	N/A
Incrustatidae	Inconstantia procera	JX203782	N/A	JX203683
Incrustatidae	Incrustatus comauensis	MT254531	GQ342391	JQ904908
Isididae	Isis hippuris	OL616241	N/A	N/A
Keroeididae	Keroeides sp.	OL616243	N/A	MW403911
Cladiellidae	Klyxum adii	JX991199	N/A	JX991217
Cladiellidae	Klyxum utinomii	N/A	GQ342392	N/A
Clavulariidae	Knopia octocontacanalis	GQ342488	GQ342410	JX203692
Arulidae	Laeta waheedae	MN164582	N/A	MN164541
Acrophytidae	Lampophyton planiceps	GQ342477	GQ342393	JX203656
Alcyoniidae	Lateothela grandiflora	KT366858	N/A	N/A
Laurinqueidae n. fam	Laurinque elenya n. gen. n. sp	N/A	XXXXXXXX	N/A
Laurinqueidae n. fam	Laurinque elenya n. gen. n. sp	XXXXXXXX	XXXXXXXX	XXXXXXXX
Laurinqueidae n. fam	Laurinque elenya n. gen. n. sp	XXXXXXXX	XXXXXXXX	N/A
Laurinqueidae n. fam	Laurinque elenya n. gen. n. sp	XXXXXXXX	XXXXXXXX	XXXXXXXX
Laurinqueidae n. fam	Laurinque elenya n. gen. n. sp	XXXXXXXX	XXXXXXXX	XXXXXXXX
Laurinqueidae n. fam	Laurinque elenya n. gen. n. sp	N/A	N/A	XXXXXXXX
Lemnaliidae	Lemnalia sp.	JX203802	JX203859	N/A
Acanthogorgiidae	Lepidomuricea sp.	DQ302857	N/A	N/A
Gorgoniidae	Leptogorgia cf. palma	ON109715	N/A	OQ453765
Gorgoniidae	Leptogorgia rigida	N/A	GQ342420	N/A
Nephtheidae	Litophyton striatum	ON109719	GQ342435	JX203725
Sarcophytidae	Lobophytum crassum	KF915639	N/A	KF915404
Sarcophytidae	Lobophytum paucliflorum	N/A	GQ342394	N/A
Sarcophytidae	Lohowia koosi	ON109710	N/A	OQ453766
Acanthogorgiidae	Lytreia sp.	AY683072	N/A	N/A
Paralcyoniidae	Maasella edwardsi	MK276951	N/A	MT276779
Malacacanthidae	Malacacanthus capensis	MG053066	GQ342395	JX203660
Melithaeidae	Melithaea erythraea	OL616246	JX203720	OQ453767
Acanthogorgiidae	Menella sp.	GQ342519	GQ342447	JX203736
Plexauridae	Muricea atlantica	GQ342520	GQ342448	JX203747
Plexauridae	Muricea pendula	ON109746	N/A	N/A
Acanthogorgiidae	Muriceides cf. hirta	ON109701	N/A	MW403903
Acanthogorgiidae	Muriceides sp.	DQ302859	N/A	N/A
Anthogorgiidae	Muricella sp.	OL616247	N/A	N/A
Anthogorgiidae	Muricella sp.	N/A	XXXXXXXX	N/A
Anthogorgiidae	Muricella sp.	N/A	XXXXXXXX	N/A
Anthogorgiidae	Muricella sp.	N/A	XXXXXXXX	N/A
Anthogorgiidae	Muricella sp.	N/A	N/A	XXXXXXXX
Pterogorgiidae	Muriceopsis flavida	GQ342521	GQ342449	JX203744
Acanthogorgiidae	Neoacis sp.	OL616253	N/A	PP073728
Nephtheidae	Neospongodes atlantica	ON109697	N/A	N/A
Nephthyigorgiidae	Nephthyigorgia sp.	JX203804	JX203864	JX203732
Nidaliidae	Nidalia cf. occidentalis	ON109721	N/A	N/A
Nidaliidae	Nidalia cf. simpsoni	KF915655	GQ342441	JX203729
Cladiellidae	Ofwegenum verseveldti	GU356012	N/A	JX991219
Xeniidae	Ovabunda macrospiculata	KC864864	N/A	KM201449
Gorgoniidae	Pacifigorgia irene	HG917024	N/A	LT221045
Gorgoniidae	Pacifigorgia media	N/A	GQ342421	N/A
Nephtheidae	Pacifiphyton sp.	ON109748	N/A	OQ453769
Paralcyoniidae	Paralcyonium spinulosum	DQ302833	JX124389	JX124347
Lemnaliidae	Paralemnalia thyrsoides	GQ342509	GQ342436	JX203727
Acanthogorgiidae	Paramuricea sp. Type A	ON109703	N/A	OM798956
Acanthogorgiidae	Paraplexaura sp.	DQ302861	GQ342450	OQ453771
Tubiporidae	Paratelesto sp.	GQ342489	GQ342411	JX203693
Acrossotidae	Phenganax parrini	GQ342490	GQ342412	MG018898
Gorgoniidae	Phyllogorgia dilitata	AY126428	N/A	N/A
Acrophytidae	Pieterfaurea khoisaniana	GQ342510	GQ342437	JX203657
Pterogorgiidae	Pinnigorgia flava	KF915666	KF955138	KF915430
Acanthogorgiidae	Placogorgia sp.	KF856189	N/A	N/A
Plexauridae	Plexaura kuna	JX203807	JX203866	JX203748
Plexaurellidae	Plexaurella nutans	GQ342523	GQ342451	JX203745
Primafloridae	Primaflorus maxwelli	PV138952	N/A	N/A
Xeniidae	Protodendron repens	OL616263	N/A	MG053037
Gorgoniidae	Psammogorgia arbuscula	HG917042	N/A	LT221091
Acanthogorgiidae	Pseudoparacis erythraensis	MT537610	N/A	OQ453763
Acanthogorgiidae	Pseudoparacis japonica	XXXXXXXX	N/A	N/A
Plexauridae	Pseudoplexaura wagenaari	GQ342524	GQ342452	JX203746
Gorgoniidae	Pseudopterogorgia rubrotincta	JX152768	N/A	N/A
Incrustatidae	Pseudotelestula humilis	ON109750	N/A	MT268915
Pterogorgiidae	Pterogorgia anceps	GQ342500	GQ342424	JX203714
Tubiporidae	Rhodelinda sp.	ON109751	N/A	JX203695
Tubiporidae	Rhodolitica occulta	MW491886	N/A	MW491885
Lemnaliidae	Rhytisma fulvum	ON109711	GQ342396	OQ453773
Rosgorgiidae	Rosgorgia inexspectata	KP714011	N/A	KP714029
Isididae	Rumphella sp.	OL616268	KF955140	KF915432
Xeniidae	Sansibia flava	OK670710	N/A	OK746234
Sarcophytidae	Sarcophyton ehrenbergi	DQ280516	JX203821	JX203650
Sarcophytidae	Sarcophyton trocheliophorum	OL616269	JX203822	JX203651
Xeniidae	Sarcothelia edmondsoni	JX203814	JX203868	KM201435
Scleracidae	Scleracis guadalupensis	KC984590	N/A	KX890223
Nephtheidae	Scleronephthya corymbosa	GQ342511	GQ342438	JX124350
Sarcophytidae	Sclerophytum acutum	MH516676	N/A	MK333546
Sarcophytidae	Sclerophytum flexibile	KF915738	N/A	KF915501
Sarcophytidae	Sclerophytum humile	MH516744	N/A	MK333569
Sarcophytidae	Sclerophytum querciformis	N/A	GQ342399	N/A
Sinulariidae	Sinularia brassica	KF915725	N/A	KF915489
Siphonogorgiidae	Siphonogorgia godeffroyi	KF915767	KF955243	KF915528
Melithaeidae	Solenocaulon sp.	GQ342483	GQ342404	JX203668
Acanthogorgiidae	Spinimuricea klavereni	MK276953	N/A	N/A
Pterogorgiidae	Stenogorgia casta	ON109699	N/A	OM798943
Nephtheidae	Stereonephthya cundabiluensis	GQ342512	GQ342439	JX124351
Carijoidae	stoloniferan sp. nov.	ON109729	N/A	N/A
incertae sedis	stoloniferan sp. nov. 3K	ON109713	N/A	N/A
Tubiporidae	Stragulum bicolor	MW473941	N/A	MW473676
Paralcyoniidae	Studeriotes sp.	DQ302834	GQ342443	JX124348
Subergorgiidae	Subergorgia rubra	MT537617	N/A	OQ453776
Subergorgiidae	Subergorgia suberosa	N/A	GQ342457	JX203762
Plexauridae	Swiftia exserta	ON109745	N/A	N/A
Xeniidae	Sympodium caeruleum	JX203815	GU356009	JX203758
Taiaroidae	Taiaroa tauhou	JX203810	JX203867	JX203751
Tubiporidae	Telesto sanguinea	ON109752	N/A	OQ453777
Acanthogorgiidae	Thrombophyton coronatum	DQ302814	GQ342400	JX203661
Victorgorgiidae	Trachythela rudis	ON109714	N/A	OM798902
Tubiporidae	Tubipora sp.	JX203811	GQ342458	JX203752
Xeniidae	Unomia stolonifera	MT482554	N/A	MT489336
Victorgorgiidae	Victorgorgia eminens	KT366862	N/A	N/A
Acanthogorgiidae	Villogorgia sp.	KF915793	N/A	KF915551
Xeniidae	Xenia umbellata	KT590457	GQ342463	KY442367
Xeniidae	Yamazatum iubatum	MK030451	N/A	MH071862
